# Supplementary material for: Development and Validation of a Novel Platform-Independent Metastasis Signature in Human Breast Cancer
Source: PLoS One. 2015 May 14;10(5):e0126631. doi: 10.1371/journal.pone.0126631 (PMC4431866; doi:10.1371/journal.pone.0126631)
Supplement: S1 File — Table A in S1 File. CAM assay results: This table contains the raw CAM assay results for each cell line, as well as the normalized lung, liver, and metastasis scores. Table B in S1 File. M-sig gene list: This table contains Spearman’s Rho and p-value for correlation with the CAM metastatic potential in the cell line microarrays for each gene. The expression percentiles indicate the 25th, 50th (median), and 75th percentiles of Log2 transformed gene expression in the cell line microarray data to indicate the level as well as the range of gene expression for each gene. Table C in S1 File. Database demographics: This table contains available demographic and clinical data on each cohort used in the study. (XLSX) [file pone.0126631.s001.xlsx]

## Sheet: Table A in S1 File
Table A in S1 File: CAM assay
		Liver				Liver control				Lung				Lung control					By Subtype
Cell Line	Subtype	Mean	SD	SE	N	Mean	SD	SE	Liver (normalized)	Mean	SD	SE	N	Mean	SD	SE	Lung (normalized)	Metastasis Score	Median
ACC440	BaA	16.7	10.4	3.67696	8	24.5	14.2	5.02046	0	144.2	82.2	27.4	9	108.8	93.3	31.1	35.4	35.4	28
BT20	BaA	19.2	17.4	7.10352	6	12.1	7.2	2.93939	7.1	1594	2143	958.379	5	8.5	8.9	3.9802	1585.5	1592.6
HCC1937	BaA	6.5	4.5	2.59808	3	8.2	3.1	1.78979	0	7.1	3.1	1.78979	3	8.8	4.7	2.71355	0	0
HCC70	BaA	19.1	10.5	4.28661	6	36.1	25.3	10.3287	0	34.2	39.1	17.4861	5	13.6	15.7	7.02125	20.6	20.6
ACC302	BaB	52.2	15.3	5.1	9	15.4	4.8	1.6	36.8	85.4	68.8	28.0875	6	46.4	45.2	18.4528	39	75.8	41.1
ACC459	BaB	5.1	3.2	1.01193	10	8.1	1.1	0.347851	0	2.8	2.5	0.833333	9	8.4	3.1	1.03333	0	0
BT549	BaB	87.5	141.6	50.0632	8	2.1	3.4	1.20208	85.4	249.3	179	67.6556	7	8	8	3.02372	241.3	326.7
HCC38	BaB	73.1	23.1	10.3306	5	33.6	22.6	10.107	39.5	27.2	22.9	10.2412	5	25.6	24.9	11.1356	1.6	41.1
MDAMB231	BaB	36.3	31.7	6.91751	21	12.1	7.2	1.57117	24.2	10.5	8.1	1.81122	20	4.8	6.7	1.49817	5.7	29.9
HCC1954	HER2	65.5	45.5	18.5753	6	9.6	0.6	0.244949	55.9	77.6	88.7	39.6678	5	5.7	5	2.23607	71.9	127.8	48.8
MDAMB361	HER2	33.9	11.6	4.38439	7	148.9	54.7	20.6747	0	112.9	136.2	51.4788	7	78.9	61	23.0558	34	34
ZR7530	HER2	97.3	110	38.8909	8	150.5	77.9	27.5418	0	99.9	49.9	17.6423	8	51.1	39.6	14.0007	48.8	48.8
ACC231	Lu	7.4	4.4	1.66304	7	3.3	1.6	0.604743	4.1	0.9	0.6	0.212132	8	4.1	2.2	0.777817	0	4.1	25.5
ACC422	Lu	9.8	25.7	10.492	6	10.3	4.5	1.83712	0	10.7	4.7	1.91877	6	10.8	2.8	1.1431	0	0
AUA565	Lu	18	5.2	1.83848	8	33.6	22.6	7.99031	0	64.2	27.4	9.68736	8	25.6	24.9	8.80348	38.6	38.6
BT474	Lu	36.6	40.2	15.1942	7	31	16.7	6.31201	5.6	15.3	15.5	6.32785	6	8.5	6.7	2.73526	6.8	12.4
CAMA1	Lu	70.9	30.9	8.92006	12	11.2	2.3	0.663953	59.7	25.2	16.2	7.24486	5	9.7	1	0.447214	15.5	75.2
MCF7	Lu	50.2	9.1	3.21734	8	9.9	2.2	0.777817	40.3	110.1	107.5	38.007	8	25.6	9.8	3.46482	84.5	124.8
MDAMB453	Lu	3475	7489	2496.33	9	36.4	42.5	14.1667	3438.6	12215	14494	5478.22	7	36.4	42.5	16.0635	12178.6	15617.2
T47D	Lu	6.9	2.6	0.982708	7	8.2	3.1	1.17169	0	3.9	2.9	1.18392	6	8.8	4.7	1.91877	0	0
HCC1806	NA	33.2	17.9	8.00512	5	23.5	24.6	11.0015	9.7	7.2	2.7	1.20748	5	10.6	4.5	2.01246	0	9.7

## Sheet: Table B in S1 File
Table B in S1 File: M-Sig gene list
				Expression percentiles
Entrez ID	Symbol	Rho	P-value	0.25	0.5	0.75
94	ACVRL1	0.444353	0.0496606	3.06486	3.64983	4.24306
100	ADA	-0.493798	0.0269119	7.20905	8.27603	9.25557
11173	ADAMTS7	-0.479192	0.0325357	5.24413	5.94219	6.37975
105	ADARB2	-0.479061	0.03259	3.73115	4.30104	4.76942
57379	AICDA	0.496679	0.0258994	3.20474	4.13705	4.58271
9495	AKAP5	0.479796	0.0322862	5.58021	5.93563	6.72369
55821	ALLC	0.551344	0.0117405	4.7964	6.01769	6.85196
393	ARHGAP4	-0.471072	0.036037	4.30427	6.21338	6.79795
440	ASNS	-0.45123	0.0458278	9.24949	9.99591	10.3702
444	ASPH	0.452653	0.0450644	9.68881	10.3969	11.0815
483	ATP1B3	-0.618265	0.00366584	11.2006	11.8579	12.2581
27077	B9D1	-0.503745	0.0235428	7.70865	8.10983	8.87014
79656	BEND5	0.575409	0.00794172	3.54589	4.37286	5.26281
651	BMP3	0.510164	0.0215523	3.10908	3.99912	5.12233
676	BRDT	0.549805	0.0120262	3.40637	4.64049	5.24931
65250	C5orf42	-0.595802	0.00557003	5.12879	5.57604	6.45546
64921	CASD1	0.472639	0.0353395	7.0356	7.4277	8.25194
874	CBR3	0.540452	0.0138863	9.27347	10.0861	11.1995
1010	CDH12	0.538732	0.0142521	1.31628	3.84681	4.8814
374286	FBXW10	0.656459	0.00166804	4.71058	6.16572	6.90778
11189	CELF3	-0.64201	0.00227442	3.87074	4.19105	4.87194
26973	CHORDC1	-0.536943	0.0146412	10.2537	10.826	11.3898
25932	CLIC4	-0.487541	0.029219	10.6426	11.1621	11.6544
1215	CMA1	0.645788	0.00210044	3.58014	4.65796	5.62852
1489	CTF1	-0.518753	0.0191003	5.49338	5.84561	6.86303
1519	CTSO	0.536971	0.014635	7.58929	8.48558	8.87372
1628	DBP	0.524367	0.0176218	7.32135	8.03833	8.9022
9162	DGKI	0.490874	0.0279715	3.31365	4.89127	5.44145
222161	DKFZP586I1420	0.464784	0.0389445	8.79033	8.92975	10.1878
7266	DNAJC7	-0.574677	0.00804008	9.33842	9.96469	10.3906
1832	DSP	-0.616946	0.0037602	11.9355	12.8356	13.1506
1838	DTNB	0.591811	0.00598117	5.57956	6.20793	6.62041
51295	ECSIT	-0.49473	0.0265812	8.93057	9.51566	10.27
2202	EFEMP1	-0.461748	0.0404116	7.26139	10.634	12.0455
112399	EGLN3	0.464713	0.038978	6.87173	7.64689	8.59805
51705	EMCN	0.469839	0.0365931	2.93464	3.56609	3.95821
2033	EP300	0.462908	0.039846	8.84162	9.55168	10.0165
9214	FAIM3	-0.445288	0.0491254	6.17926	6.9781	7.63465
26232	FBXO2	-0.617426	0.0037256	6.59395	7.38688	8.68108
29109	FHOD1	0.567547	0.00905214	9.10439	9.40953	10.5603
8456	FOXN1	-0.449218	0.0469251	4.09703	5.00684	5.521
25794	FSCN2	0.603306	0.00485989	1.53554	2.17768	2.74762
2539	G6PD	0.711694	0.000432795	10.8463	11.6106	12.5619
2554	GABRA1	0.463417	0.0395995	2.69571	3.19799	3.77381
51280	GOLM1	-0.529786	0.016283	8.90911	9.92039	10.4409
8477	GPR65	-0.588481	0.00634311	2.84166	4.16425	4.86018
2936	GSR	0.484167	0.0305255	9.53318	10.1629	10.8149
2947	GSTM3	-0.469708	0.0366526	10.4689	11.6969	12.3219
2952	GSTT1	0.480494	0.0319999	4.48919	7.36076	8.90035
2982	GUCY1A3	0.459117	0.0417175	4.0858	5.16639	8.83768
2983	GUCY1B3	0.451646	0.0456035	6.35183	6.85314	7.93057
3046	HBE1	0.464543	0.0390593	4.24051	5.17423	5.48188
3166	HMX1	-0.514786	0.0202035	4.2729	4.8015	5.57934
3398	ID2	0.472848	0.0352469	5.96796	6.80637	7.95853
84099	ID2B	0.472848	0.0352469	5.96796	6.80637	7.95853
3430	IFI35	-0.462967	0.0398176	7.45459	8.54558	9.50263
3487	IGFBP4	-0.482106	0.0313463	7.96275	10.585	12.3644
3554	IL1R1	0.730606	0.00025379	7.76716	8.65117	10.48
3558	IL2	-0.443992	0.0498682	1.84801	2.9314	4.16284
3572	IL6ST	-0.503073	0.0237592	9.22372	9.8269	10.3349
8821	INPP4B	-0.519973	0.0187709	8.40682	9.52152	10.1199
51141	INSIG2	0.533108	0.0155034	8.48354	9.5647	10.0033
3665	IRF7	0.77614	5.75466e-05	7.41853	8.73971	9.19559
3708	ITPR1	0.584713	0.00677403	6.44144	6.79243	8.11686
23630	KCNE1L	-0.484681	0.0303237	4.35606	5.85603	6.15833
8645	KCNK5	-0.444345	0.049665	6.65402	7.4674	8.30537
4254	KITLG	-0.495669	0.026251	9.09997	10.124	10.3094
8564	KMO	0.525536	0.0173259	6.17431	7.48194	9.0522
8270	LAGE3	0.593717	0.00578179	10.6011	10.8411	11.795
23641	LDOC1	0.465779	0.0384727	10.9535	11.4872	12.1629
10990	LILRB5	0.485365	0.0300564	3.1763	4.06318	4.8725
80774	LIMD2	0.460924	0.0408173	5.00635	5.66947	6.44415
54839	LRRC49	-0.446069	0.0486817	6.9988	7.52425	8.15205
26045	LRRTM2	-0.518982	0.0190383	4.70883	5.59471	6.01366
9935	MAFB	0.4958	0.0262052	8.24576	9.36017	10.157
4225	MEP1B	0.466863	0.0379637	4.86135	5.41813	5.94501
51085	MLXIPL	-0.595353	0.00561511	4.51659	5.88351	6.68997
4324	MMP15	0.505888	0.0228625	4.48752	6.18493	6.95842
9902	MRC2	0.573504	0.00819995	6.74685	7.35738	8.28485
4496	MT1H	0.493188	0.0271304	9.97844	11.45	12.1555
4534	MTM1	0.607439	0.00450184	7.76421	8.23166	8.90981
4609	MYC	-0.450163	0.046407	10.8414	11.681	11.9839
4752	NEK3	0.610438	0.00425585	6.50761	6.94345	7.58647
9148	NEURL	-0.529069	0.0164555	6.36689	6.7456	8.19821
79671	NLRX1	-0.480497	0.0319987	7.67499	8.47855	8.69759
23530	NNT	-0.740426	0.000189046	8.30834	9.55026	10.0754
7025	NR2F1	0.459945	0.0413028	7.19783	8.09511	9.10261
23363	OBSL1	0.609411	0.00433878	8.02227	8.71456	9.3049
4969	OGN	-0.517282	0.0195036	4.44597	5.09743	5.5604
4973	OLR1	-0.595938	0.00555643	5.48592	6.39434	9.24612
5178	PEG3	-0.48684	0.0294868	5.46229	5.93525	7.10433
5196	PF4	0.44426	0.0497137	5.53514	6.38401	7.02427
5264	PHYH	-0.461573	0.0404975	9.56703	10.3794	10.8822
5295	PIK3R1	0.570043	0.00868676	8.30047	9.25849	10.1147
5318	PKP2	-0.500927	0.0244614	8.22339	8.84168	9.87149
5408	PNLIPRP2	-0.606687	0.00456523	3.1457	4.05186	4.7816
5449	POU1F1	-0.492691	0.0273094	2.735	3.62369	4.39763
8611	PPAP2A	-0.588031	0.00639337	8.77673	9.55133	10.3728
5480	PPIC	0.480125	0.0321512	10.5973	11.1149	11.7899
10216	PRG4	0.573949	0.00813908	2.06361	2.73144	4.37899
23682	RAB38	-0.528357	0.0166278	4.26548	7.54258	9.06054
5900	RALGDS	0.545897	0.0127773	8.98914	9.64599	10.022
57826	RAP2C	0.481939	0.0314134	10.1384	10.7964	11.2941
55225	RAVER2	-0.481261	0.0316876	6.38613	7.27993	7.74491
1102	RCBTB2	0.527443	0.0168514	5.60592	6.51413	7.38923
57333	RCN3	-0.468851	0.0370439	5.42324	6.57431	7.53159
54941	RNF125	-0.455842	0.0433883	5.72758	6.62521	7.30476
25897	RNF19A	0.486894	0.0294659	9.08174	9.62037	10.0977
9252	RPS6KA5	0.478604	0.0327797	8.01204	8.47279	9.18912
6237	RRAS	-0.525819	0.0172548	9.08265	10.1343	10.614
22800	RRAS2	-0.484076	0.0305616	9.70886	10.6294	11.302
6275	S100A4	-0.574664	0.00804186	8.83495	10.4308	11.2569
949	SCARB1	-0.532211	0.0157109	8.57149	9.42281	9.98371
6382	SDC1	0.512124	0.0209719	11.1612	11.9089	12.4947
9919	SEC16A	0.444585	0.0495274	11.2021	11.7782	12.2977
6478	SIAH2	-0.496312	0.0260267	10.1373	10.619	12.1106
10736	SIX2	0.508031	0.0221982	7.54988	8.18275	8.83401
6567	SLC16A2	0.528656	0.0165554	7.47717	8.68183	9.51267
51310	SLC22A17	0.494868	0.0265322	5.6394	6.11759	7.05506
6553	SLC9A5	0.555972	0.0109142	5.88389	6.26899	7.17948
4091	SMAD6	0.447312	0.0479826	7.02781	7.56186	8.41192
6595	SMARCA2	0.464106	0.0392684	8.19362	8.94288	9.58668
6604	SMARCD3	0.676977	0.00104385	5.64665	6.24914	7.33521
10924	SMPDL3A	0.532321	0.0156853	6.48287	7.69077	8.41172
54221	SNTG2	-0.551	0.0118039	2.57497	2.90149	3.73326
8835	SOCS2	0.471464	0.0358613	7.02198	7.91869	9.29934
6664	SOX11	0.444308	0.049686	3.48607	5.25163	8.20521
6781	STC1	0.454976	0.0438384	6.76346	8.86459	9.50212
8614	STC2	-0.461734	0.0404185	8.16208	8.8668	10.5057
11075	STMN2	0.558629	0.0104614	3.47429	4.18959	5.00031
6783	SULT1E1	0.614498	0.00394072	4.72117	5.16127	5.85428
6822	SULT2A1	-0.454279	0.0442034	3.15376	4.35189	4.98307
6840	SVIL	0.502288	0.0240142	8.68918	9.49266	10.0765
23336	SYNM	0.54381	0.0131935	7.67088	8.80591	9.65831
6865	TACR2	0.471056	0.036044	4.45827	4.67525	5.47716
8115	TCL1A	0.469385	0.0367999	5.04997	5.7679	6.34462
7049	TGFBR3	-0.530785	0.0160453	6.46404	7.26905	9.53207
83660	TLN2	0.488744	0.0287638	6.11629	6.64529	7.61059
55217	TMLHE	0.502578	0.0239197	6.4489	7.33573	7.79514
29767	TMOD2	-0.647949	0.00200603	4.34426	5.22804	5.78553
7226	TRPM2	-0.486093	0.0297741	7.09074	8.83186	9.25799
5412	UBL3	0.44623	0.0485911	10.0898	10.6631	11.7476
7479	WNT8B	-0.478926	0.032646	2.69775	3.21932	3.86259
253461	ZBTB38	-0.514726	0.0202206	8.75149	9.29126	9.88087
113835	ZNF257	0.473606	0.0349144	2.96583	4.90595	6.89728
65982	ZSCAN18	-0.679235	0.000989207	8.15795	9.0155	9.79035

## Sheet: Table C in S1 File
Table C in S1 File: Demographics
Variable	Kao	Van de Vijver	Hatzis	Wang	TCGA
N	327	295	508	286	378
Metastasis	244 (75%)	194 (66%)	397 (78%)	179 (63%)	331 (40%)
No Metastasis	83 (25%)	101 (34%)	111 (22%)	107 (37%)	47 (5.7%)
Follow-up (yrs)	7.892 / 8.1 / 3.188	7.864 / 7.225 / 3.929	2.978 / 2.738 / 1.628*	6.46 / 7.167 / 3.522*	2.441 / 1.63 / 2.763
Age (yrs)	47.89 / 46 / 10.69	43.98 / 44 / 5.477	49.8 / 49 / 10.46		58.8 / 59 / 13.71
Tumor diameter (mm)		22.54 / 20 / 8.86
ER-		69 (23%)	205 (40%)	77 (27%)	85 (22%)
ER+		226 (77%)	297 (58%)	209 (73%)	274 (72%)
PR-			258 (51%)		124 (33%)
PR+			243 (48%)		235 (62%)
HER2-			485 (95%)		240 (63%)
HER2+			6 (1.2%)		67 (18%)
LN-		151 (51%)	157 (31%)		189 (50%)
LN+		144 (49%)	351 (69%)		181 (48%)
T-stage=1			30 (5.9%)		89 (24%)
2			255 (50%)		224 (59%)
3			145 (29%)		49 (13%)
4			75 (15%)		14 (3.7%)
Grade=1		75 (25%)	32 (6.3%)
2		101 (34%)	180 (35%)
3		119 (40%)	259 (51%)
BCS		161 (55%)			95 (25%)
Mastectomy		134 (45%)			176 (47%)
No Chemo		185 (63%)
Chemo		110 (37%)
No Hormonal		255 (86%)
Hormonal		40 (14%)
Negative margins					320 (85%)
Close margins					10 (2.6%)
Positve margins					32 (8.5%)
*Follow-up was calculated for metastasis only and so differs from reported value in literature
**N (percent) or mean/median/sd
***Blank values indicate that raw values were not publicly available, please refer to original manuscripts for details on these variables.
