# Supplementary material for: Development and Validation of a Novel Platform-Independent Metastasis Signature in Human Breast Cancer
Source: PLoS One. 2015 May 14;10(5):e0126631. doi: 10.1371/journal.pone.0126631 (PMC4431866; doi:10.1371/journal.pone.0126631)
Supplement: S2 File — The M-Sig model is a computational model which is created using the R ‘randomforst’ package. The actual model consists of 100,000 individual decision trees with different combinations and configurations of genes which were trained on random subsets of the training dataset as described in the manuscript. This collection is organized in S2 File, which contains M-Sig as an R ‘randomforest’ object. This allows M-Sig to be loaded into R using the ‘load’ command, and provides a computational interface with which to generate M-Sig scores on new datasets. The input gene expression data should be formatted as described in the manuscript, i.e. gene expression should be log transformed, median centered and scaled. The columns must represent individual genes, and column names for the input data must be the Entrez gene ID prefixed by an X (i.e. X3924). The rows represent individual samples, and the row names for the input data can be any unique identifier. Expression data is required for all genes for M-Sig to work properly. Once the object is loaded, predictions can be generated with the ‘predict’ function as described in the R ‘randomforest’ documentation, which will generate an M-Sig score for every sample. (ZIP) [file pone.0126631.s002.zip]

Archive with 1 entries (1 files):
- M-Sig_random_forest_file_S2.RData
